# Supplementary material for: Prevalence of Plasmid-Associated Tetracycline Resistance Genes in Multidrug-Resistant Escherichia coli Strains Isolated from Environmental, Animal and Human Samples in Panama
Source: Antibiotics (Basel). 2023 Jan 31;12(2):280. doi: 10.3390/antibiotics12020280 (PMC9952377; doi:10.3390/antibiotics12020280)
Supplement: Supplementary file 1 [file antibiotics-12-00280-s001.zip]

Archive with 1 entries (1 files):
- antibiotics-2112073-supplementary.pdf
